# Supplementary material for: Rhesus negative males have an enhanced IFNγ-mediated immune response to influenza A virus
Source: Genes Immun. 2022 Apr 15;23(2):93–8. doi: 10.1038/s41435-022-00169-5 (PMC9012157; doi:10.1038/s41435-022-00169-5)
Supplement: Supplementary file 2 — Supplementary Table 1 [file 41435_2022_169_MOESM2_ESM.xlsx]

## Sheet: immune_cell_counts_cmv
Immune cell type	p value	FDR adjusted p value (q value)
CD45+	0.29	0.71
CD19+ B cells	0.66	0.71
CD3+ cells	0.62	0.71
CD4+ T cells	0.58	0.71
CD8b+ T cells	0.84	0.84
CD4-CD8- T cells	0.45	0.71
NK cells	0.12	0.36
CD56+ NK cells	0.56	0.71
CD16++ NK cells	0.1	0.36
CD8+CD4+ T cells	0.09	0.36
Monocytes	0.04	0.31
CD14+ monocytes	0.03	0.31
CD16+ monocytes	0.62	0.71
PMN	0.37	0.71
Neutrophils	0.48	0.71
Supplementary Table 1. No difference in numbers of major circulating immune cell populations between RhD-positive and -negative donors. Immune cell were quantified using flow cytometry. Potential differences in the numbers of these circulating immune cells were assessed using linear regression including CMV serostatus as a covariate, p values were adjusted using the FDR correction.
