# Supplementary material for: Rhesus negative males have an enhanced IFNγ-mediated immune response to influenza A virus
Source: Genes Immun. 2022 Apr 15;23(2):93–8. doi: 10.1038/s41435-022-00169-5 (PMC9012157; doi:10.1038/s41435-022-00169-5)
Supplement: Supplementary file 3 — Supplementary List 1 [file 41435_2022_169_MOESM3_ESM.xlsx]

## Sheet: Sheet1
Gene	p value	FDR adjusted p value (q value)
CD160	0.000241692	0.046411
KIR_Inhibiting_Subgroup_1	0.00024863	0.046411
KIR_Inhibiting_Subgroup_2	0.000155895	0.046411
ARHGDIB	0.00127163	0.0768035
C3	0.000976987	0.0768035
CCL18	0.00286159	0.0768035
CCRL2	0.00253243	0.0768035
CD4	0.00300928	0.0768035
CFB	0.00326657	0.0768035
CR1	0.000849328	0.0768035
CXCR3	0.00425162	0.0768035
EDNRB	0.00380294	0.0768035
IL16	0.00289828	0.0768035
IRAK4	0.0025982	0.0768035
LAMP3	0.00283851	0.0768035
LILRB4	0.00305415	0.0768035
MALT1	0.00294338	0.0768035
MAP4K1	0.00290223	0.0768035
MAP4K2	0.00144542	0.0768035
NFKBIA	0.00390532	0.0768035
PECAM1	0.00413905	0.0768035
S1PR1	0.00251448	0.0768035
SDHA	0.00218236	0.0768035
STAT5B	0.00416334	0.0768035
TGFBR2	0.00380286	0.0768035
TMEM173	0.00113855	0.0768035
TNFAIP3	0.00411422	0.0768035
TNFAIP6	0.00375397	0.0768035
TNFRSF9	0.000713099	0.0768035
TNFSF12	0.00369403	0.0768035
ZEB1	0.00290578	0.0768035
IKZF1	0.00463686	0.0786861
SKI	0.00453755	0.0786861
CD40	0.0053834	0.0814298
CTSC	0.00581642	0.0814298
CXCL12	0.00497989	0.0814298
IDO1	0.00574826	0.0814298
IL11RA	0.00533064	0.0814298
LCK	0.00510845	0.0814298
RPL19	0.00557555	0.0814298
KIR3DL1	0.00629798	0.0860212
CD79B	0.00688148	0.0917531
CLEC6A	0.00744215	0.0926134
ITGA6	0.00742043	0.0926134
XCL1	0.00736967	0.0926134
Supplementary List 1. Differentially expressed genes between RhD-positive and -negative males following IAV stimulation.
