# Supplementary material for: Rhesus negative males have an enhanced IFNγ-mediated immune response to influenza A virus
Source: Genes Immun. 2022 Apr 15;23(2):93–8. doi: 10.1038/s41435-022-00169-5 (PMC9012157; doi:10.1038/s41435-022-00169-5)
Supplement: Supplementary file 4 — Supplementary List 2 [file 41435_2022_169_MOESM4_ESM.xlsx]

## Sheet: Sheet1
Gene	p value	FDR adjusted p value (q value)
CD160	2.34385e-05	0.0131256
CCR2	0.000232507	0.063839
TNFAIP3	0.000599119	0.063839
CD40	0.000608683	0.063839
S100A9	0.000620586	0.063839
GZMA	0.000695946	0.063839
CD14	0.000913474	0.063839
CD45RA	0.00101883	0.063839
BST1	0.00109419	0.063839
TGFBI	0.00114169	0.063839
RPL19	0.00128485	0.063839
NCF4	0.00140173	0.063839
EDNRB	0.0016509	0.063839
TNFRSF10C	0.00167209	0.063839
PTPN22	0.00180113	0.063839
CR1	0.00191821	0.063839
CD4	0.00240146	0.063839
S100A8	0.00244422	0.063839
FCGRT	0.00246077	0.063839
LEF1	0.00249754	0.063839
CD83	0.00259336	0.063839
IKZF1	0.0026241	0.063839
ITGAM	0.00284807	0.063839
CD163	0.00286661	0.063839
KLRB1	0.00289347	0.063839
CCL13	0.00296395	0.063839
IFNA1.13	0.00315863	0.0645434
FCGR2A	0.00322717	0.0645434
ETS1	0.00335137	0.0647161
CFB	0.00347271	0.064824
TRAF1	0.00391625	0.0687683
TNFRSF9	0.00410778	0.0687683
CD27	0.00416705	0.0687683
IFNA2	0.00417522	0.0687683
TNFRSF8	0.00447151	0.0715442
TMEM173	0.00464257	0.0722178
IRF5	0.00529501	0.0772903
BATF3	0.00538302	0.0772903
ARHGDIB	0.00541954	0.0772903
CD80	0.00552073	0.0772903
ITGA6	0.0057224	0.0781596
XCL1	0.00611534	0.0809804
SMAD5	0.00621814	0.0809804
TGFBR2	0.00639245	0.0813585
PECAM1	0.0076537	0.0907331
LAMP3	0.00773914	0.0907331
CXCR2	0.00779161	0.0907331
STAT5B	0.00783427	0.0907331
IFNAR2	0.00797193	0.0907331
CD244	0.00810117	0.0907331
NFKBIZ	0.00830379	0.0911788
C2	0.00869974	0.0936895
CSF3R	0.00931064	0.0983765
Supplementary List 2. Differentially expressed genes between RhD-positive and -negative males following IAV stimulation (log2 fold change above the unstimulated condition).
